# Supplementary material for: Measurement of Patient-Derived Glioblastoma Cell Response to Temozolomide Using Fluorescence Lifetime Imaging of NAD(P)H
Source: Pharmaceuticals (Basel). 2023 May 26;16(6):796. doi: 10.3390/ph16060796 (PMC10301219; doi:10.3390/ph16060796)
Supplement: Supplementary file 1 [file pharmaceuticals-16-00796-s001.zip]

Archive with 1 entries (1 files):
- pharmaceuticals-2341221-supplementary.pdf
